# Supplementary material for: Phthalocyanines: An Old Dog Can Still Have New (Photo)Tricks!
Source: Molecules. 2021 May 10;26(9):2823. doi: 10.3390/molecules26092823 (PMC8126243; doi:10.3390/molecules26092823)
Supplement: Supplementary file 1 [file molecules-26-02823-s001.zip]

Archive with 1 entries (1 files):
- molecules-1172215-supplementary.pdf
